# Supplementary material for: Macrophage M2 Co-expression Factors Correlate With the Immune Microenvironment and Predict Outcome of Renal Clear Cell Carcinoma
Source: Front Genet. 2021 Feb 22;12:615655. doi: 10.3389/fgene.2021.615655 (PMC7938896; doi:10.3389/fgene.2021.615655)
Supplement: Supplementary file 4 [file Data_Sheet_1.xlsx]

## Sheet: Sheet1
id	Monocytes	Macrophages M0	MacrophagesM1	MacrophagesM2	M2/M1
TCGA.A3.3323.01A.02R.1325.07	0.129332	0	0.113933	0.272837	2.39471
TCGA.CJ.4904.01A.02R.1426.07	0.0366928	0	0.183261	0.164317	0.896629
TCGA.A3.3387.01A.01R.1541.07	0.0834111	0	0.0196396	0.385493	19.6283
TCGA.A3.3326.01A.01R.0864.07	0.0439016	0.0085997	0.097853	0.141325	1.44426
TCGA.CZ.4857.01A.01R.1305.07	0.115345	0.0447512	0.0680563	0.250945	3.68732
TCGA.B0.5400.01A.01R.1503.07	0	0.167676	0.048947	0.228898	4.67643
TCGA.BP.5198.01A.01R.1426.07	0	0.264189	0.0275438	0.155603	5.64929
TCGA.A3.3329.01A.01R.0864.07	0.0712872	0	0.129703	0.239976	1.85019
TCGA.B8.5550.01A.01R.1541.07	0.000138911	0.165228	0.0839	0.269338	3.21023
TCGA.BP.5010.01A.02R.1420.07	0	0.179701	0.0823179	0.131523	1.59775
TCGA.CJ.4644.01A.02R.1325.07	0.0892906	0	0.0863166	0.210067	2.43368
TCGA.BP.4968.01A.01R.1334.07	0.00749728	0.0262085	0.0768648	0.0730069	0.94981
TCGA.CJ.4872.01A.01R.1305.07	0.0325655	0.031525	0.0685676	0.0952502	1.38914
TCGA.BP.5009.01A.01R.1334.07	0.0829594	0	0.0652906	0.198089	3.03396
TCGA.B0.4699.01A.01R.1277.07	0	0.0338881	0.0552988	0.16784	3.03515
TCGA.BP.4998.01A.01R.1334.07	0.0769438	0	0.061746	0.273597	4.431
TCGA.BP.5199.01A.01R.1426.07	0.00528058	0.031201	0.0567377	0.0704068	1.24092
TCGA.BP.4973.01A.01R.1334.07	0.0313867	0	0.0973686	0.131695	1.35254
TCGA.B2.5635.01A.01R.A277.07	0.161622	0	0.0409418	0.270408	6.60469
TCGA.BP.5177.01A.01R.1426.07	0	0.0984836	0.10854	0.0828431	0.763251
TCGA.B0.5707.01A.11R.1541.07	0.0123586	0.163455	0.0102381	0.320286	31.2837
TCGA.BP.4971.01A.01R.1334.07	0.0171703	0.190378	0.101071	0.123531	1.22222
TCGA.B8.4620.01A.02R.1325.07	0.0780178	0.11953	0.0206406	0.208391	10.0962
TCGA.BP.4801.01A.02R.1420.07	0.0120628	0.0850197	0.0667767	0.433252	6.48808
TCGA.B8.5158.01A.01R.1420.07	0.0387314	0.0318452	0.142736	0.105126	0.736508
TCGA.A3.3308.01A.02R.1325.07	0.0753379	0.0403964	0.113104	0.346096	3.05998
TCGA.BP.4807.01A.01R.1305.07	0.0639474	0.000171308	0.0479794	0.510881	10.6479
TCGA.A3.3378.01A.02R.1325.07	0.0072619	0	0.0741442	0.30234	4.07772
TCGA.CJ.4869.01A.02R.1426.07	0.0264359	0	0.0437455	0.0737223	1.68525
TCGA.CJ.4895.01A.01R.1305.07	0.042712	0.0624876	0.103473	0.220346	2.12951
TCGA.B0.5691.01A.11R.1541.07	0.0434641	0.0438795	0.140348	0.126788	0.903387
TCGA.BP.4781.01A.01R.1305.07	0.0660603	0.137867	0.0661395	0.309425	4.67837
TCGA.CZ.5463.01A.01R.1503.07	0.0330886	0	0.180613	0.221252	1.22501
TCGA.6D.AA2E.01A.11R.A37O.07	0.0282251	0	0.0129968	0.13311	10.2417
TCGA.B0.5711.01A.11R.1672.07	0.0609417	0.0777759	0.0848414	0.123868	1.46
TCGA.B0.5088.01A.01R.1334.07	0	0.092775	0.0530673	0.27171	5.12011
TCGA.A3.3324.01A.02R.1325.07	0.0885705	0	0.0870347	0.211376	2.42864
TCGA.BP.4981.01A.01R.1334.07	0.0568654	0.00228164	0.0884651	0.175351	1.98215
TCGA.CJ.4643.01A.02R.1325.07	0.0930604	0	0.131588	0.13769	1.04637
TCGA.BP.4977.01A.01R.1334.07	0.0417418	0.04343	0.109014	0.240555	2.20665
TCGA.A3.3362.01A.02R.1325.07	0.083979	0	0.0969376	0.249305	2.57181
TCGA.B0.5120.01A.01R.1420.07	0.0149291	0.0120029	0.0555859	0.362236	6.51669
TCGA.CJ.4916.01A.01R.1426.07	0.0234774	0	0.0804168	0.131634	1.6369
TCGA.BP.4964.01A.01R.1334.07	0.00674386	0.0306103	0.137235	0.177057	1.29017
TCGA.B0.4821.01A.01R.1503.07	0	0.320269	0.0567714	0.0415532	0.73194
TCGA.CZ.4860.01A.01R.1305.07	0.00465301	0.0744233	0.109603	0.213261	1.94577
TCGA.B0.4813.01A.01R.1277.07	0.0289306	0.134574	0.0615534	0.315335	5.12294
TCGA.CJ.4892.01A.01R.1305.07	0.0299672	0	0.0452225	0.063488	1.4039
TCGA.CW.5584.01A.01R.1541.07	0.213333	0	0.111845	0.196471	1.75663
TCGA.BP.5180.01A.01R.1426.07	0.110046	0.0434365	0.081838	0.221441	2.70585
TCGA.CJ.4639.01A.02R.1325.07	0.0103178	0	0.078008	0.073046	0.936391
TCGA.BP.4782.01A.02R.1420.07	0.00930942	0.0492383	0.0730361	0.288569	3.95106
TCGA.CJ.4918.01A.01R.1426.07	0.0146558	0.100928	0.0598164	0.199266	3.33128
TCGA.A3.3372.01A.02R.1325.07	0.0808443	0	0.164123	0.146061	0.889945
TCGA.B8.5165.01A.01R.1420.07	0.0112914	0.00930346	0.0687242	0.199021	2.89594
TCGA.A3.3343.01A.01R.0864.07	0.0710219	0.0289464	0.122892	0.164533	1.33884
TCGA.B8.4154.01A.01R.1188.07	0.0392245	0	0.135539	0.203423	1.50085
TCGA.CJ.6030.01A.11R.1672.07	0.0751425	0.0011806	0.0678325	0.253582	3.73836
TCGA.B0.4842.01A.02R.1420.07	0.016625	0.13287	0.0611677	0.0972879	1.59051
TCGA.A3.3349.01A.01R.1188.07	0.0784966	0	0.0234152	0.287442	12.2759
TCGA.BP.4353.01A.02R.1289.07	0.00488306	0	0.0638387	0.427617	6.6984
TCGA.B0.5077.01A.01R.1334.07	0.00210345	0.226745	0.0679945	0.137644	2.02433
TCGA.CZ.5984.01A.11R.1672.07	0.0321737	0	0.0536119	0.135811	2.53322
TCGA.B8.A54G.01A.11R.A266.07	0.0668655	0	0.0657106	0.158713	2.41533
TCGA.A3.3346.01A.01R.1766.07	0.0323659	0.115636	0.0838254	0.205323	2.44942
TCGA.B2.5633.01A.01R.1541.07	0.0563575	0.0610417	0.0796307	0.301435	3.78542
TCGA.BP.5173.01A.01R.1426.07	0.00910722	0.00382263	0.0932502	0.115689	1.24063
TCGA.BP.5007.01A.01R.1334.07	0.0583969	0	0.113823	0.200203	1.75891
TCGA.B0.5108.01A.01R.1420.07	0.0154892	0.195403	0.0786186	0.185037	2.35361
TCGA.B0.5699.01A.11R.1541.07	0.0911161	0.000910107	0.136593	0.157931	1.15621
TCGA.AK.3425.01A.02R.1277.07	0	0.0860775	0.0791833	0.255385	3.22524
TCGA.AS.3778.01A.01R.A32Z.07	0.0767806	0	0.133223	0.296853	2.22824
TCGA.CW.6087.01A.11R.1672.07	0.0452604	0	0.117583	0.15001	1.27578
TCGA.BP.5170.01A.01R.1426.07	0.00062118	0.0530148	0.0301186	0.341511	11.3389
TCGA.B0.5121.01A.02R.1420.07	0.110509	0.00598262	0.0584578	0.0829782	1.41945
TCGA.CZ.5452.01A.01R.1503.07	0.0491702	0	0.0479167	0.106724	2.22728
TCGA.A3.3316.01A.01R.0864.07	0.114643	0.153685	0.0432536	0.386604	8.93808
TCGA.B0.5095.01A.01R.1420.07	0.0339173	0.0623725	0.0905523	0.20815	2.29867
TCGA.BP.4972.01A.01R.1334.07	0.0113579	0.109718	0.0934421	0.397891	4.25815
TCGA.B0.4712.01A.01R.1503.07	0.019603	0.0861566	0.123505	0.171331	1.38724
TCGA.CZ.5454.01A.01R.1503.07	0	0.182784	0.0178618	0.45181	25.2948
TCGA.B8.4148.01A.02R.1325.07	0.0398973	0	0.0968617	0.0819877	0.846441
TCGA.BP.4959.01A.01R.1334.07	0.055785	0.112273	0.0200826	0.300418	14.9591
TCGA.CZ.4858.01A.01R.1305.07	0.0101756	0.0571335	0.0765899	0.14709	1.92049
TCGA.CW.6090.01A.11R.1672.07	0.0312459	0.0886295	0.0298852	0.347648	11.6328
TCGA.CZ.5470.01A.01R.1503.07	0.0830795	0	0.085622	0.145957	1.70467
TCGA.B0.5097.01A.01R.1420.07	0	0.313871	0.052564	0.192593	3.66398
TCGA.BP.4162.01A.02R.1325.07	0.00600969	0	0.0920711	0.170348	1.85018
TCGA.BP.4343.01A.02R.1289.07	0.0483656	0.0390356	0.122396	0.266001	2.17329
TCGA.AK.3458.01A.01R.1503.07	0.00862928	0	0.0688662	0.150009	2.17827
TCGA.CZ.5457.01A.01R.1503.07	0.0381319	0	0.0825485	0.264422	3.20323
TCGA.BP.4331.01A.01R.1289.07	0.176776	0	0.0644006	0.254607	3.95348
TCGA.BP.4787.01A.01R.1305.07	0.100358	0.0125251	0.0740295	0.357176	4.82477
TCGA.BP.4795.01A.02R.1420.07	0.0507215	0	0.026985	0.16212	6.00779
TCGA.AK.3451.01A.02R.1188.07	0.040939	0.0381657	0.0464319	0.189847	4.08872
TCGA.MM.A564.01A.11R.A266.07	0.178338	0.0360711	0.0407791	0.128226	3.14441
TCGA.CJ.4901.01A.01R.1426.07	0	0.0322044	0.106003	0.0697712	0.658199
TCGA.B0.5092.01A.01R.1420.07	0.00226749	0	0.0689174	0.0779794	1.13149
TCGA.BP.4160.01A.02R.1289.07	0.0112312	0	0.070334	0.10996	1.5634
TCGA.B2.3924.01A.02R.A277.07	0.0603185	0	0.133973	0.135588	1.01205
TCGA.BP.4173.01A.02R.1289.07	0.0771098	0	0.0732314	0.106238	1.45071
TCGA.B2.5635.01A.01R.1541.07	0.142015	0	0.0711079	0.172614	2.42749
TCGA.AK.3434.01A.02R.1277.07	0	0.0213368	0.155207	0.119609	0.770641
TCGA.BP.4989.01A.01R.1334.07	0.0101781	0.00299799	0.0431676	0.0696809	1.61419
TCGA.B2.A4SR.01A.11R.A266.07	0.0143947	0.0107231	0.123971	0.178482	1.4397
TCGA.B0.5102.01A.01R.1420.07	0.00468197	0.0289133	0.0884335	0.238515	2.69711
TCGA.BP.4167.01A.02R.1325.07	0.00960228	0.008683	0.0592877	0.254869	4.29886
TCGA.CZ.5462.01A.01R.1503.07	0.154227	0.0372346	0.117995	0.143322	1.21464
TCGA.G6.A5PC.01A.11R.A33J.07	0.053336	0	0.0627339	0.108431	1.72842
TCGA.B2.4099.01A.02R.1188.07	0.128972	0	0.125379	0.313512	2.50052
TCGA.A3.3365.01A.01R.0864.07	0.0102559	0	0.0939397	0.19402	2.06537
TCGA.B0.4706.01A.01R.1503.07	0.0438109	0.00628322	0.0715811	0.0337155	0.471011
TCGA.CJ.4920.01A.01R.1426.07	0.100286	0.0762334	0.060754	0.237761	3.9135
TCGA.B8.A54I.01A.21R.A33J.07	0.0130297	0	0.0034583	0.188233	54.4293
TCGA.CJ.4893.01A.01R.1305.07	0.0566549	0	0.0774464	0.12934	1.67006
TCGA.CJ.4882.01A.02R.1426.07	0.00397089	0.028932	0.060247	0.0633832	1.05206
TCGA.B0.5709.01A.11R.1541.07	0.0740974	0	0.101618	0.125087	1.23096
TCGA.B0.5706.01A.11R.1541.07	0.00387703	0.0267583	0.0379589	0.045293	1.19321
TCGA.B2.3924.01A.02R.1325.07	0.0500376	0	0.0782261	0.153787	1.96593
TCGA.CJ.4902.01A.01R.1426.07	0.0214237	0.0625213	0.0869929	0.199155	2.28932
TCGA.BP.4963.01A.01R.1334.07	0.116868	0.0263912	0.0948058	0.241419	2.54646
TCGA.AK.3460.01A.02R.1277.07	0.0757522	0	0.0593543	0.320597	5.40141
TCGA.AK.3453.01A.02R.1277.07	0.0325049	0	0.0677873	0.0508326	0.749883
TCGA.B0.5697.01A.11R.1541.07	0.0160637	0	0.0492822	0.177823	3.60826
TCGA.B0.4841.01A.01R.1277.07	0.043467	0.00406653	0.107452	0.20795	1.93528
TCGA.CJ.4891.01A.01R.1305.07	0.18785	0.108473	0.0450149	0.227672	5.05771
TCGA.B0.4818.01A.01R.1503.07	0.0369226	0	0.0740002	0.0329878	0.445779
TCGA.B0.4714.01A.01R.1277.07	0.0195515	0	0.105709	0.135492	1.28174
TCGA.A3.3374.01A.02R.1325.07	0	0.701937	0.0056045	0.193549	34.5345
TCGA.A3.3373.01A.02R.1420.07	0.0497233	0.0208801	0.117151	0.250194	2.13566
TCGA.CJ.5679.01A.11R.1541.07	0	0.490269	0.017681	0.102386	5.79076
TCGA.BP.4798.01A.01R.1305.07	0.0892151	0	0.0872061	0.130771	1.49956
TCGA.B8.5549.01A.01R.1541.07	0.0507468	0.00287012	0.0738113	0.153989	2.08626
TCGA.DV.5574.01A.01R.1541.07	0.0223713	0.0489262	0.0525791	0.258539	4.91716
TCGA.BP.5194.01A.02R.1426.07	0.014803	0.0232959	0.0951083	0.186627	1.96225
TCGA.B8.5545.01A.01R.1672.07	0.025143	0	0.081097	0.291454	3.59389
TCGA.B0.4846.01A.01R.1277.07	0.0129203	0	0.156828	0.148491	0.946839
TCGA.CJ.4876.01A.01R.1305.07	0.0120609	0	0.0728929	0.0389236	0.533984
TCGA.BP.4345.01A.01R.1289.07	0.00978937	0.329336	0.0573167	0.174492	3.04435
TCGA.B0.4838.01A.01R.1305.07	0.0119461	0.000142406	0.058139	0.0306125	0.526541
TCGA.B0.5075.01A.01R.1334.07	0.0150876	0.162064	0.0286715	0.372053	12.9764
TCGA.CZ.5458.01A.01R.1503.07	0.0832426	0	0.07161	0.145977	2.0385
TCGA.B0.4690.01A.01R.1277.07	0.101579	0	0.101876	0.192408	1.88865
TCGA.BP.4335.01A.01R.1289.07	0.00583606	0	0.109009	0.0948544	0.870152
TCGA.A3.3347.01A.02R.1325.07	0	0.188626	0.0769194	0.303721	3.94856
TCGA.B0.4827.01A.02R.1420.07	0.0305967	0	0.0570857	0.171467	3.00369
TCGA.B0.5402.01A.01R.1503.07	0.0396374	0	0.19623	0.167043	0.85126
TCGA.CW.6097.01A.11R.1672.07	0.0223645	0.012144	0.0625802	0.142277	2.27352
TCGA.A3.A6NL.01A.11R.A33J.07	0.0655607	0.0147092	0.0831997	0.137671	1.6547
TCGA.CJ.5689.01A.11R.1541.07	0.0203841	0.0386434	0.0270308	0.245715	9.09019
TCGA.A3.3307.01A.01R.0864.07	0.141719	0	0.109139	0.224965	2.06127
TCGA.CZ.4862.01A.01R.1305.07	0.0350182	0	0.115106	0.115658	1.0048
TCGA.CJ.5675.01A.11R.1541.07	0.00209901	0	0.0542606	0.0897197	1.6535
TCGA.CJ.4886.01A.01R.1305.07	0.0204356	0	0.10942	0.211024	1.92857
TCGA.B0.5106.01A.01R.1420.07	0.052927	0	0.0385961	0.159043	4.12071
TCGA.B0.4843.01A.01R.1277.07	0.0407077	0.231615	0.0480002	0.161765	3.37009
TCGA.B0.5083.01A.02R.1420.07	0.0275957	0.170226	0.0549932	0.307488	5.59138
TCGA.BP.4325.01A.02R.1289.07	0.0231292	0	0.0780276	0.161752	2.07302
TCGA.CW.5580.01A.01R.1672.07	0.215061	0	0.086665	0.331765	3.82813
TCGA.BP.5000.01A.01R.1334.07	0.0478845	0	0.0959368	0.133552	1.39208
TCGA.B8.A54H.01A.11R.A33J.07	0.0250728	0	0.0290158	0.0920456	3.17225
TCGA.B0.4701.01A.01R.1277.07	0.0290688	0.0116088	0.103694	0.106886	1.03078
TCGA.BP.4161.01A.02R.1325.07	0.0142415	0.0218776	0.0885808	0.190908	2.15519
TCGA.B8.4143.01A.01R.1188.07	0.0115732	0.0279272	0.0931303	0.165069	1.77246
TCGA.B0.4847.01A.01R.1277.07	0.0310326	0	0.0676559	0.0513723	0.759316
TCGA.CZ.5985.01A.11R.1672.07	0.00873395	0.0575737	0.0943987	0.251644	2.66575
TCGA.CZ.4865.01A.02R.1503.07	0.0250749	0.0415714	0.0779534	0.189577	2.43193
TCGA.A3.3359.01A.01R.0864.07	0.0446248	0	0.138482	0.164288	1.18635
TCGA.CJ.6031.01A.11R.1672.07	0	0.0982025	0.0637097	0.21456	3.36778
TCGA.AK.3454.01A.02R.1277.07	0.00975876	0	0.042093	0.262361	6.23289
TCGA.CJ.5684.01A.11R.1541.07	0.00248068	0.00783278	0.0637051	0.139467	2.18926
TCGA.CJ.4900.01A.01R.1334.07	0.0325619	0.0172354	0.0797002	0.121067	1.51903
TCGA.B0.5113.01A.01R.1420.07	0.00855041	0	0.106894	0.148075	1.38525
TCGA.CJ.4908.01A.01R.1426.07	0.0522073	0.0120903	0.0868554	0.246656	2.83985
TCGA.CZ.4866.01A.01R.1503.07	0.100905	0.0995593	0.053818	0.414264	7.6975
TCGA.B8.4621.01A.01R.1503.07	0.0944998	0.06793	0.0351413	0.410812	11.6903
TCGA.B0.4697.01A.01R.1277.07	0.000370645	0.0318925	0.0908119	0.04763	0.52449
TCGA.B0.5690.01A.11R.1541.07	0.0974032	0.0594445	0.0947957	0.114639	1.20933
TCGA.BP.4992.01A.01R.1334.07	0.0203037	0.0093934	0.0712232	0.0439321	0.616823
TCGA.B0.4691.01A.01R.1277.07	0.0193197	0	0.0950585	0.0769091	0.809072
TCGA.B0.4703.01A.01R.1277.07	0.0100212	0.0344319	0.116271	0.192399	1.65475
TCGA.A3.3380.01A.01R.0864.07	0.0186669	0.0120265	0.0607562	0.308772	5.08215
TCGA.B8.4622.01A.02R.1277.07	0.137529	0	0.062219	0.26587	4.27313
TCGA.A3.3317.01A.02R.1325.07	0.0323983	0.0223258	0.141786	0.259863	1.83278
TCGA.BP.5196.01A.01R.1426.07	0	0.0796076	0.0691348	0.125638	1.81729
TCGA.B8.A54D.01A.21R.A266.07	0.016531	0	0.0345318	0.180302	5.22134
TCGA.B0.5702.01A.11R.1541.07	0.0465552	0.00179792	0.0219357	0.250407	11.4155
TCGA.DV.5573.01A.01R.1541.07	0.017928	0	0.0406441	0.0644969	1.58687
TCGA.CJ.5672.01A.11R.1541.07	0.0356057	0	0.0751564	0.102778	1.36752
TCGA.CJ.5677.01A.11R.1541.07	0.0197555	0.317401	0.0312929	0.296171	9.46446
TCGA.A3.3351.01A.02R.1325.07	0.12211	0	0.0693643	0.20458	2.94936
TCGA.BP.4975.01A.01R.1334.07	0.0591496	0	0.0425889	0.312873	7.34636
TCGA.BP.4346.01A.01R.1289.07	0.0453815	0	0.0639511	0.0787459	1.23135
TCGA.B0.4839.01A.01R.1305.07	0.102041	0	0.0383252	0.190657	4.97471
TCGA.CJ.5678.01A.11R.1541.07	0.0250614	0	0.0760783	0.118986	1.56399
TCGA.AK.3429.01A.02R.1325.07	0.0064404	0	0.0984549	0.0503731	0.511636
TCGA.BP.4760.01A.02R.1420.07	0	0.511432	0.0326123	0.141983	4.35366
TCGA.AK.3445.01A.02R.1277.07	0.00284741	0.0104351	0.106676	0.244315	2.29026
TCGA.BP.5004.01A.01R.1334.07	0	0.354254	0.0478947	0.249604	5.21152
TCGA.BP.4159.01A.02R.1289.07	0.101752	0.0438324	0.0886795	0.194669	2.1952
TCGA.BP.4970.01A.01R.1334.07	0.112408	0	0.0685322	0.218528	3.18869
TCGA.BP.4330.01A.01R.1289.07	0.0352112	0	0.0919287	0.0904398	0.983803
TCGA.BP.4962.01A.01R.1334.07	0.0664312	0.00971547	0.0632373	0.180025	2.84682
TCGA.CJ.4889.01A.01R.1305.07	0.00796195	0	0.10515	0.143517	1.36487
TCGA.CJ.4899.01A.01R.1334.07	0.0147736	0.0114839	0.0495986	0.408728	8.24072
TCGA.BP.4174.01A.02R.1289.07	0.0601275	0.0186332	0.111912	0.227509	2.03293
TCGA.CJ.5682.01A.11R.1541.07	0.0214988	3.54e-05	0.105578	0.0732159	0.693474
TCGA.BP.4771.01A.01R.1289.07	0.0225989	0	0.0600254	0.0620452	1.03365
TCGA.BP.4803.01A.01R.1305.07	0.0587988	0.057291	0.0827528	0.278746	3.36842
TCGA.CJ.4897.01A.03R.1426.07	0.0275778	0.0286515	0.0945091	0.137805	1.45811
TCGA.B0.5107.01A.01R.1420.07	0.0505479	0	0.128383	0.119634	0.931853
TCGA.BP.4759.01A.01R.1289.07	0.032445	0.0413982	0.0742945	0.164057	2.20819
TCGA.CJ.5671.01A.11R.1541.07	0.0372101	0.182862	0.0469254	0.203773	4.3425
TCGA.B0.4836.01A.01R.1305.07	0	0.116737	0.108623	0.0610883	0.562389
TCGA.CZ.4864.01A.01R.1503.07	0.0520672	0	0.0984728	0.188655	1.9158
TCGA.AK.3436.01A.02R.1325.07	0	0.125428	0.0366898	0.180681	4.92456
TCGA.A3.3382.01A.02R.1325.07	0.00487014	0.0241116	0.0863344	0.297192	3.44234
TCGA.CZ.5464.01A.01R.1503.07	0.0525452	0.0429971	0.0761157	0.164021	2.15489
TCGA.BP.5186.01A.01R.1426.07	0.0112607	0	0.0670681	0.0959771	1.43104
TCGA.CZ.4856.01A.02R.1426.07	0.0114884	0	0.106309	0.132661	1.24788
TCGA.A3.3376.01A.02R.1420.07	0.204473	0	0.022914	0.274247	11.9685
TCGA.CJ.4635.01A.02R.1305.07	0.00634005	0.10167	0.0326414	0.208675	6.39297
TCGA.BP.5183.01A.01R.1426.07	0.0122728	0	0.091739	0.141718	1.54479
TCGA.B8.5163.01A.01R.1420.07	0.0370286	0	0.0799534	0.224364	2.80619
TCGA.CZ.5461.01A.01R.1503.07	0.0988967	0	0.120601	0.196273	1.62746
TCGA.B0.5701.01A.11R.1541.07	0.0259334	0.116979	0.10051	0.18183	1.80907
TCGA.B2.5639.01A.01R.1541.07	0.12157	0	0.0693893	0.145205	2.09261
TCGA.B2.3924.01B.03R.A277.07	0	0	0.162901	0.171334	1.05177
TCGA.BP.5181.01A.01R.1426.07	0.0738856	0	0.113838	0.189208	1.66207
TCGA.B2.5633.01A.01R.A277.07	0.118052	0.0715296	0.0545703	0.302843	5.54959
TCGA.AK.3431.01A.02R.1277.07	0.0741823	0.138008	0.0495371	0.164842	3.32765
TCGA.B0.4811.01A.01R.1503.07	0.0207145	0.0111977	0.162566	0.102836	0.632579
TCGA.A3.A6NJ.01A.12R.A33J.07	0.0320887	0	0.0972285	0.0668444	0.687498
TCGA.BP.4797.01A.01R.1305.07	0.0731324	0.0373336	0.0629682	0.214988	3.41424
TCGA.B8.5553.01A.01R.1541.07	0.0265145	0	0.080965	0.182432	2.25322
TCGA.BP.4761.01A.01R.1289.07	0.031101	0.0336375	0.06431	0.0849643	1.32117
TCGA.B0.4816.01A.01R.1503.07	0.251058	0	0.0410715	0.252408	6.14558
TCGA.CZ.4863.01A.01R.1503.07	0.00141808	0	0.085646	0.0885733	1.03418
TCGA.CJ.4894.01A.01R.1305.07	0.0539581	0	0.0672378	0.0908208	1.35074
TCGA.CW.5588.01A.01R.1541.07	0.101903	0.0760303	0.0614802	0.329666	5.36215
TCGA.A3.3325.01A.01R.0864.07	0.0491662	0	0.0406618	0.31657	7.78543
TCGA.CJ.4871.01A.01R.1305.07	0.0604189	0.0531131	0.118541	0.2327	1.96304
TCGA.BP.4804.01A.02R.1305.07	0	0.124542	0.0912703	0.180495	1.97759
TCGA.CJ.4873.01A.01R.1305.07	0.0407476	0.0281793	0.0652227	0.248792	3.8145
TCGA.CJ.4640.01A.02R.1325.07	0.077073	0	0.106697	0.176185	1.65126
TCGA.BP.4762.01A.02R.1289.07	0.0572958	0	0.0495003	0.226651	4.57878
TCGA.A3.3363.01A.01R.0864.07	0.0539399	0.00359349	0.00907956	0.455509	50.1686
TCGA.CZ.5468.01A.01R.1503.07	0	0.335403	0.0169618	0.178602	10.5297
TCGA.CZ.5466.01A.01R.1503.07	0.0131467	0.10863	0.0648584	0.200837	3.09655
TCGA.CZ.4861.01A.01R.1305.07	0.0947914	0.0345181	0.109533	0.289158	2.63991
TCGA.B0.4819.01A.01R.1277.07	0.00186083	0.0218056	0.0653644	0.0716911	1.09679
TCGA.B0.5694.01A.11R.1541.07	0.0667904	0.0773758	0.0787857	0.216054	2.74229
TCGA.B0.5698.01A.11R.1672.07	0.0893571	0.0397349	0.097319	0.116431	1.19639
TCGA.BP.5169.01A.01R.1426.07	0	0.0768252	0.0321482	0.0594279	1.84856
TCGA.B0.4700.01A.02R.1541.07	0	0.0845897	0.106487	0.103238	0.969484
TCGA.CJ.4875.01A.01R.1305.07	0.0320506	0.0163622	0.0183501	0.0686243	3.73972
TCGA.B0.5115.01A.01R.1420.07	0.0285742	0.0350974	0.0828741	0.155493	1.87626
TCGA.B8.5552.01B.11R.1672.07	0.0110786	0.131293	0.0474087	0.275141	5.8036
TCGA.CJ.6027.01A.11R.1672.07	0	0.088355	0.107432	0.149347	1.39015
TCGA.CW.5589.01A.01R.1541.07	0.023975	0.0717346	0.0400951	0.359929	8.97688
TCGA.BP.4987.01A.01R.1334.07	0.0614952	0	0.0712996	0.184271	2.58446
TCGA.B2.5641.01A.01R.1541.07	0.0530431	0.00294252	0.0599771	0.156959	2.61698
TCGA.B0.4833.01A.01R.1305.07	0.0188582	0.0148122	0.0781418	0.0796351	1.01911
TCGA.CJ.4874.01A.01R.1305.07	0.00768639	0	0.128052	0.154962	1.21015
TCGA.CJ.4887.01A.01R.1305.07	0.0652508	0	0.0802052	0.216506	2.6994
TCGA.B8.5164.01A.01R.1420.07	0.0236094	0	0.0546914	0.115899	2.11915
TCGA.AK.3428.01A.02R.1277.07	0.302083	0.02828	0.0793086	0.0651995	0.822098
TCGA.B8.A54F.01A.11R.A266.07	0.224159	0	0.0203295	0.346832	17.0606
TCGA.BP.5187.01A.01R.1426.07	0.0109466	0.0129633	0.121774	0.099454	0.816708
TCGA.CJ.5676.01A.11R.1541.07	0.0187795	0	0.0474512	0.245033	5.16388
TCGA.DV.5565.01A.01R.1541.07	0.125281	0.0992346	0.0825744	0.20397	2.47014
TCGA.CJ.5681.01A.11R.1541.07	0.0490037	0.0392671	0.00432904	0.123705	28.5755
TCGA.B8.A8YJ.01A.13R.A39I.07	0.0615007	0	0.0184056	0.193419	10.5087
TCGA.B0.4707.01A.01R.1277.07	0.0174962	0.0174752	0.0730586	0.0166006	0.227223
TCGA.BP.4770.01A.01R.1503.07	0	0.223646	0.0283075	0.286867	10.134
TCGA.BP.4332.01A.01R.1289.07	0.0614062	0.090239	0.0305129	0.378477	12.4038
TCGA.B0.4698.01A.01R.1503.07	0	0.0396568	0.0781524	0.12504	1.59995
TCGA.BP.4982.01A.01R.1334.07	0.0493152	0	0.0733948	0.302566	4.12244
TCGA.CW.5587.01A.01R.1541.07	0.0609925	0	0.0802283	0.201733	2.51449
TCGA.BP.5201.01A.01R.1426.07	0.0178593	0	0.0901166	0.0882854	0.979679
TCGA.CW.5590.01A.01R.1541.07	0.0277822	0.044309	0.138841	0.171801	1.2374
TCGA.A3.3370.01A.02R.1420.07	0.0209889	0	0.0901365	0.189196	2.09899
TCGA.BP.4166.01A.02R.1289.07	0.013729	0.0308176	0.0535268	0.195653	3.65525
TCGA.B0.4810.01A.01R.1503.07	0.0274817	0	0.0731122	0.151533	2.07261
TCGA.B0.4718.01A.01R.1277.07	0.0234288	0	0.10698	0.131955	1.23345
TCGA.B4.5834.01A.11R.1672.07	0.0506919	0	0.186695	0.189998	1.01769
TCGA.BP.4169.01A.02R.1289.07	0.0796283	0.0103987	0.149988	0.123334	0.822293
TCGA.BP.4777.01A.01R.1289.07	0.0152931	0.0178238	0.0503186	0.18205	3.61795
TCGA.B0.4848.01A.01R.1277.07	0.09615	0.0480135	0.110874	0.237353	2.14074
TCGA.BP.4354.01A.02R.1289.07	0.0699595	0.00121093	0.0752943	0.470082	6.24326
TCGA.CJ.4642.01B.01R.1305.07	0	0.211033	0.0449189	0.223428	4.97403
TCGA.BP.5178.01A.01R.1426.07	0	0.130038	0.0323454	0.257681	7.96655
TCGA.BP.4790.01A.01R.1305.07	0.0190712	0.0660633	0.0809652	0.114556	1.41488
TCGA.B0.5399.01A.01R.1503.07	0.0149897	0	0.107258	0.12086	1.12681
TCGA.CJ.4641.01A.02R.1325.07	0.0111028	0.00926789	0.100918	0.123556	1.22431
TCGA.BP.5195.01A.02R.1426.07	0.132537	0	0.0811279	0.260181	3.20705
TCGA.MM.A84U.01A.11R.A37O.07	0.0666527	0	0.0722048	0.189485	2.62428
TCGA.CJ.4637.01A.02R.1325.07	0.0570644	0	0.10938	0.0848972	0.776165
TCGA.CJ.4636.01A.02R.1325.07	0.0385194	0	0.0641311	0.300474	4.68531
TCGA.AK.3455.01A.01R.0864.07	9.58e-05	0	0.0541109	0.0206115	0.380912
TCGA.A3.A6NN.01A.12R.A33J.07	0.0885979	0	0.0817672	0.230594	2.82013
TCGA.AK.3426.01A.02R.1325.07	0.0120861	0.0921274	0.0656682	0.139387	2.12259
TCGA.CJ.4890.01A.01R.1305.07	0.00581189	0.0467775	0.0429374	0.199431	4.64469
TCGA.EU.5906.01A.11R.1672.07	0.061987	0.0161196	0.0784852	0.258692	3.29605
TCGA.BP.5182.01A.01R.1426.07	0.0367786	0.0981596	0.0764672	0.271159	3.54608
TCGA.DV.5575.01A.01R.1541.07	0.0585681	0.00525471	0.0726475	0.183822	2.53033
TCGA.B0.5703.01A.11R.1541.07	0.0393169	0.0237276	0.04167	0.00417191	0.100118
TCGA.BP.4176.01A.02R.1289.07	0.0460175	0.139793	0.0355925	0.278378	7.82125
TCGA.B0.5692.01A.11R.1541.07	0.00598348	0.00161884	0.0655718	0.0319742	0.487621
TCGA.BP.5175.01A.01R.1426.07	0.0179665	0.0847213	0.0546978	0.176612	3.22887
TCGA.DV.5569.01A.01R.1541.07	0.0613642	0.0591214	0.109985	0.176322	1.60315
TCGA.BP.5189.01A.02R.1426.07	0.159478	0	0.0757731	0.25075	3.30923
TCGA.G6.A8L6.01A.11R.A37O.07	0.200671	0.0106864	0.0575963	0.150555	2.61397
TCGA.B4.5838.01A.11R.1672.07	0.0189393	0.0586661	0.110086	0.204905	1.86131
TCGA.BP.4342.01A.01R.1289.07	0.0326414	0.0219573	0.156843	0.155577	0.991923
TCGA.BP.4163.01A.02R.1325.07	0.105503	0	0.123453	0.249869	2.024
TCGA.B0.5710.01A.11R.1672.07	0.0145355	0.156094	0.109916	0.13451	1.22376
TCGA.CJ.4884.01A.01R.1305.07	0.0115851	0.0236922	0.0733919	0.204947	2.79251
TCGA.CZ.5459.01A.01R.1503.07	0	0.0286061	0.134809	0.175423	1.30127
TCGA.B0.5096.01A.01R.1420.07	0.0555844	0.196068	0.0656058	0.296088	4.51313
TCGA.B0.4837.01A.01R.1305.07	0	0.433484	0.00206073	0.159979	77.6322
TCGA.BP.4993.01A.02R.1420.07	0.0219549	0	0.0656172	0.156265	2.38146
TCGA.DV.5568.01A.01R.1541.07	0	0.25825	0.0511703	0.126796	2.47793
TCGA.B0.4694.01A.01R.1277.07	0	0.123206	0.0713453	0.18021	2.52589
TCGA.B0.4823.01A.02R.1420.07	0.0103544	0	0.0400284	0.194005	4.84669
TCGA.MM.A563.01A.11R.A266.07	0.0650952	0.0500413	0.107563	0.157829	1.46731
TCGA.CJ.4868.01A.01R.1305.07	0.0213721	0.0991406	0.085221	0.210258	2.4672
TCGA.AK.3456.01A.02R.1325.07	0.0235439	0.0935973	0.0299482	0.443763	14.8177
TCGA.B8.4146.01B.11R.1672.07	0.016585	0.0287567	0.139407	0.122823	0.881038
